# Supplementary material for: Tumor growth manifested in two-fifths of low-risk papillary thyroid microcarcinoma patients during active surveillance: data from a tertiary center in China
Source: Front Endocrinol (Lausanne). 2024 Mar 21;15:1359621. doi: 10.3389/fendo.2024.1359621 (PMC10991742; doi:10.3389/fendo.2024.1359621)
Supplement: Supplementary file 1 [file Table_1.xlsx]

## Sheet: Sheet4
Gender	Age at diagnosis	Follow-up time (months)	Long diameter at initial diagnosis	Long diameter at final diagnosis	Doubling rate	Surgery/ RFA	Operation	Mx LN (number)/ Dx LN (number)	Recurrence (yes/no)
M	24	22.8333	7	11.6	1.27	Surgery	Total thyroidectomy with cervical lymph node dissection	6+/13	no
F	58	14.6667	3.9	4.3	0.58	RFA			no
M	27	21.6667	6	4.5	-0.95	RFA			no
F	29	36.8333	7.6	11	0.79	Surgery	Lobectomy with cervical lymph node dissection	0/13	no
F	30	33.9	5.6	8.8	0.63	Surgery	Lobectomy with cervical lymph node dissection	18+/30	no
F	44	52.5667	10	10.7	0.49	Surgery	Lobectomy with cervical lymph node dissection	3+/10	no
F	48	31.8	6.2	6.3	-0.14	Surgery	Lobectomy with cervical lymph node dissection	0/13	no
F	39	14.5	5.4	4.6	-0.46	RFA			no
F	59	2.13333	2.1	2.1	-0.25	RFA			no
F	35	40.4333	3.4	4.5	0.22	RFA			no
